# Supplementary material for: Rhinovirus infections change DNA methylation and mRNA expression in children with asthma
Source: PLoS One. 2018 Nov 28;13(11):e0205275. doi: 10.1371/journal.pone.0205275 (PMC6261460; doi:10.1371/journal.pone.0205275)
Supplement: S1 Table — (TXT) [file pone.0205275.s001.txt]

Probeset ID	Type	Gender	cg02525705	cg24890294	cg05550349	cg08119847	cg09553581	cg23839680	cg20240154	cg04281426	cg03897851	cg03129732	cg07012687	cg07892449	cg21219666	cg20673929	cg17197051	cg22999525
A1	asthma	m	-0.033654	-0.030777	-0.02464	-0.039863	-0.004568	-0.12984	0.017671	-0.045461	-0.113589	0.011407	-0.033373	-0.008466	0.011545	0.048741	-0.018644	0.13434
A2	asthma	m	-0.030727	-0.011839	-0.018264	-0.026381	0.014465	0.021837	0.073641	-0.015514	-0.040908	-0.03433	-0.031456	-0.022926	0.037936	0.043513	-0.04105	0.013284
A3	asthma	f	0.0109857	-0.026238	-0.006075	-0.038694	-0.000963	0.022344	0.012197	-0.010517	0.01696	0.017931	0.000403	-0.01001	0.011265	-0.014814	0.00372	0.022761
A4	asthma	m	-0.0239234	-0.00347	-0.018148	-0.107105	0.05948	-0.008499	0.104647	0.057561	-0.113526	-0.034842	-0.046143	-0.059335	0.090042	0.045667	-0.09406	0.011012
A5	asthma	m	-0.0109914	-0.062592	0.072933	-0.075359	0.042602	-0.055553	0.137757	-0.050607	0.049175	-0.16634	-0.0602	-0.102851	0.028876	0.016673	-0.110329	0.024745
A6	asthma	f	-0.0192105	0.006986	-0.033551	0.005699	0.011588	-0.026624	-0.00435	0.011271	-0.036147	-0.007149	-0.031001	0.02984	-0.008649	0.03576	-0.041634	-0.034077
A7	asthma	f	-0.0192611	-0.015512	0.002954	-0.012498	0.055838	-0.036747	0.039762	-0.00699	-0.04072	-0.009134	0.011771	-0.012338	-0.015893	0.027332	-0.019584	0.021979
A8	asthma	m	-0.0302778	-0.045508	-0.042837	-0.137197	0.021945	-0.047938	0.095074	-0.054758	-0.067372	-0.024545	-0.125971	-0.156034	-0.022321	-0.027303	-0.115233	0.014411
A9	asthma	f	0.0048175	-0.010307	-0.050532	-0.040485	0.012583	0.02845	0.019198	0.02303	0.002399	-0.055485	0.013327	-0.022641	0.006974	0.041453	-0.074901	-0.022795
A10	asthma	f	-0.0061929	0.005827	0.027911	-0.003906	0.012164	-0.019964	0.15531	-0.022102	-0.017937	0.021051	-0.023666	0.019984	-0.027076	-0.030455	-0.001156	0.000923
C1	control	m	0.0118441	0.015841	0.019753	-0.003674	0.002777	-0.014249	-0.033654	0.016689	0.042817	0.020617	0.034365	0.024035	0.006086	0.003189	0.041303	-0.041907
C2	control	f	0.0674969	0.050387	0.038485	-0.017245	0.026534	0.059869	0.08576	0.089015	-0.001387	0.004756	0.017232	0.013757	0.007735	-0.021275	-0.037615	0.01738
C3	control	m	-0.0130272	-0.014074	0.000506	0.004022	-0.020016	0.014434	0.008626	-0.006527	-0.022209	0.006125	-0.009627	-0.013782	-0.026094	-0.040164	-0.037484	-0.041936
C4	control	f	0.0415646	-0.006666	0.056448	-0.025561	-0.057211	0.026869	-0.080582	0.054146	0.028948	0.037151	-0.050552	-0.026043	-0.014783	-0.021892	-0.042811	-0.036819
C5	control	f	0.0185808	0.051319	0.057397	0.021251	-0.036003	0.055388	0.030278	-0.009861	-0.007904	-0.010657	-0.019422	0.021161	-0.028456	0.010887	0.012878	-0.002587
C6	control	f	0.030325	-0.006665	0.007278	0.018467	-0.002716	0.023487	0.056506	0.05797	0.005524	0.021281	0.023381	0.01088	-0.039147	0.030242	-0.05746	0.019323
C7	control	m	0.0064882	0.003093	0.080956	0.006626	-0.045266	-0.035097	-0.054883	-0.0112	0.016098	-0.005809	-0.002186	0.024715	-0.060058	-0.064123	-0.01297	-0.040699
C8	control	m	0.0238986	0.021992	0.066292	-0.016295	-0.027506	0.056126	0.008886	-0.028571	-0.024287	0.013431	0.065988	-0.018755	-0.011987	0.005789	0.020563	0.005443
C9	control	f	-0.0269696	0.005661	0.033498	-0.005063	-0.029484	0.038758	-0.124784	0.066897	0.018764	0.022039	0.020766	0.02202	0.009853	-0.003676	-0.010795	-0.047624
C10	control	m	0.0065579	0.02372	0.035554	0.002189	0.031107	0.001734	-0.046159	0.069757	0.039247	0.025293	-0.017922	-0.000262	-0.039705	-0.022919	0.000759	-0.013679
