# Supplementary material for: Rhinovirus infections change DNA methylation and mRNA expression in children with asthma
Source: PLoS One. 2018 Nov 28;13(11):e0205275. doi: 10.1371/journal.pone.0205275 (PMC6261460; doi:10.1371/journal.pone.0205275)
Supplement: S2 Table — (TXT) [file pone.0205275.s002.txt]

Probset ID	Type	Gender	AGPAT1	BAT3	NEU1	ANAPC11	MGST3	CCT6A	MICB	SMN1	LOC442454	KLHL8	SLC16A3	GP1BA	DNAJC7	VDAC2	FBXO7	TP53I3
A1	asthma	m	-0.00751	-0.743	0.841	-0.268	0.073	-0.357	0.0519	0.0384	-1.62	-0.125	0.699	0.115	-0.0991	0.105	-0.237	0.339
A2	asthma	m	-0.0309	-0.616	0.752	0.304	0.121	0.256	0.0475	0.0678	3.54	-0.0149	0.451	0.00132	0.0415	0.171	-0.0858	0.502
A3	asthma	f	0.209	-0.19	1.18	-0.382	0.144	1.82	0.179	-0.103	2.6	0.0481	0.844	0.0983	0.162	0.0958	0.114	-0.167
A4	asthma	m	0.24491	0.08233	0.38427	0.11563	0.15703	-0.9425	0.03766	-0.05061	7.598	-0.07344	0.41086	0.03037	-0.05139	0.03941	0.03739	0.23462
A5	asthma	m	-0.58	-0.467	-0.01	-0.823	-0.364	1.82	0.179	-0.0214	-9.4	-0.00532	0.618	0.164	0.0986	0.243	-0.0398	-0.605
A6	asthma	f	0.191	-0.513	0.414	0.164	0.0139	-0.96	0.0828	-0.244	-6.18	-0.082	0.971	0.0401	-0.0609	-0.187	-0.225	0.137
A7	asthma	f	0.229	0.476	-0.523	0.289	0.29	0.0996	0.118	-0.0654	-7.58	-0.0855	1.65	0.0616	0.0605	0.0647	-0.198	-0.0507
A8	asthma	m	-0.0701	-0.857	-1.44	-0.716	-0.0305	1.21	-0.0289	-0.0707	-7.53	-0.129	0.0167	0.0855	0.259	0.24	-0.542	-0.257
A9	asthma	f	-0.55	-0.523	-1.76	-0.356	-0.0465	-0.35	-0.0643	-0.0794	-7.46	-0.14	0.643	0.264	-0.108	-0.0942	-0.302	0.184
A10	asthma	f	0.196	-0.378	0.348	-0.122	0.00794	0.418	0.0575	0.0145	-0.317	-0.031	0.714	0.0924	-0.014	0.0868	-0.173	0.146
C1	control	m	0.177	-0.441	0.283	0.0874	-0.0668	-0.117	0.129	-0.0447	2.49	-0.0477	0.415	-0.167	-0.0994	-0.182	-0.0408	-0.425
C2	control	f	0.212	0.748	0.365	0.0737	0.283	0.242	0.178	-0.0303	-1.33	-0.0668	2.28	-0.0971	0.0342	-0.336	-0.00643	-2.35
C3	control	m	0.191	0.564	1.9	0.377	0.184	0.676	0.226	0.189	3.48	0.112	2.21	0.0643	0.0237	0.142	-0.267	0.316
C4	control	f	0.229	-0.0258	0.337	0.0152	0.261	-1.22	0.245	-0.146	7.73	-0.167	-0.191	0.0357	-0.0064	-0.0735	0.114	-0.86
C5	control	f	0.372	0.167	1.55	-0.0226	0.148	-0.662	0.24	0.136	-3.98	0.05	2.37	-0.0201	0.00552	-0.0623	0.106	0.156
C6	control	f	0.615	-0.161	0.707	0.243	-0.0282	-1.24	0.12	0.118	-4.95	0.0693	1.86	-0.037	-0.101	-0.257	-0.0566	-1.82
C7	control	m	0.179	-0.557	0.484	0.485	0.382	-1.63	0.11	0.103	22.4	0.323	0.373	0.0448	-0.483	-0.379	-0.0679	-1.51
C8	control	m	0.981	1.21	2.82	0.00653	0.612	-1.46	0.231	0.124	10	0.0747	2.92	0.0843	-0.348	-0.118	0.0722	-0.926
C9	control	f	0.541	0.806	2.25	0.227	0.138	-0.818	0.205	0.0697	-0.873	0.0482	2.2	-0.0656	-0.16	-0.0802	0.0651	0.557
C10	control	m	-0.121	0.157	0.176	0.23	0.324	-0.225	0.0573	-0.0303	8.46	0.0293	1.02	0.0895	-0.0195	-0.199	0.128	-0.331
